# Supplementary material for: Preliminary Study on PCC-Chitosan’s Ability to Enhance Microplastic Excretion in Human Stools from Healthy Volunteers
Source: Foods. 2025 Jun 23;14(13):2190. doi: 10.3390/foods14132190 (PMC12248620; doi:10.3390/foods14132190)
Supplement: Supplementary file 1 [file foods-14-02190-s001.zip]

Archive with 1 entries (1 files):
- Supporting Information .pdf
